# Supplementary material for: Isolation and characterization of microsatellite markers for Sturnira parvidens and cross-species amplification in Sturnira species
Source: PeerJ. 2017 May 24;5:e3367. doi: 10.7717/peerj.3367 (PMC5445947; doi:10.7717/peerj.3367)
Supplement: Supplemental Information 2 [file peerj-05-3367-s002.fasta]

>Spar01  
TGCCCTGAAGAACTTTGAGCAAAGAAAGAAAGAAAGAAAGAAAGAAAGAAAGAAAGAAAGAAAGAAAGAAAGAAAGAAAG
AAAGAAAGAAAGAAAGAAAGAAAGAAAGAAAGAAAGAAAGAAAGAAAGAAAGAAAGAAAGAAAGAAAGAAAGAAAGAAAG
AAAGAAAGAAAGAAAGAAAGAAAGAAAGAAAGAAAGAAAGAAAGAAAGAAAGAAAGAAAGAAAGAAAGAAAGAAAGAAAG
AAAGAAAGAAAGAAAGAAAGAAAGAAAGAAAGAAAGAAAGAAAGAAAGAAAGAAAGAAAGAAAGAAAGAAAGAAAGAAAG
AAAGAAAGAAAGAAAGAAAGAAAGAAAGAAAGAAAGAAAGAAAGAAAGAAAGAAAGAAAGAAAGAAAGCCCATACTTCTC
CCTCACAGC-------------------------------------------------
>Spar02  
AGAAAGAAAGGGAGGGCGGAAAGAAAGAAAGAAAGAAAGAAAGAAAGAAAGAAAGAAAGAAAGAAAGAAAGAAAGAAAGA
AAGAAAGAAAGAAAGAAAGAAAGAAAGAAAGAAAGAAAGAAAGAAAGAAAGAAAGAAAGAAAGAAAGAAAGAAAGAAAGA
AAGAAAGAAAGAAAGAAAGAAAGAAAGAAAGAAAGAAAGAAAGAAAGAAAGAAAGAAAGAAAGAAAGAAAGAAAGAAAGA
AAGAAAGAAAGAAAGAAAGAAAGAAAGAAAGAAAGAAAGAAAGAAAGAAAGAAAGAAAGAAAGAAAGAAAGAAAGAAAGA
AAGAAAGAAAGAAAGAAAGAAAGAAAGAAAGAAAGAAAGAAAGAAAGAAAGAAAGAAAGAAAGAAAGAAAGAAAGAAAGA
AAGAAAGAAAGAAAGAAAGAAAGAAAGAAAGAAAGTTCTTTATGCCCTTTGCTCTAGG
>Spar05  
TGCCTGCCTAGTCTGTCACCATCATCATCATCATCATCATCATCATCATCATCATCATCATCATCATCATCATCATCATC
ATCATCATCATCATCATCATCATCATCATCATCATCATCAAGCAGTTCCCATCACATGC---------------------
--------------------------------------------------------------------------------
--------------------------------------------------------------------------------
--------------------------------------------------------------------------------
----------------------------------------------------------
>Spar06  
CCTGGGATGAAGTTTCTGACGTTCTTCTTCTTCTTCTTCTTCTTCTTCTTCTTCTTCTTCTTCTTCTTCTTCTTCTTCTT
CTTCTTCTTCTTCTTCTTCTTCTTCTTCTTCGAATAATGGGAATACCAGAATAAGACG----------------------
--------------------------------------------------------------------------------
--------------------------------------------------------------------------------
--------------------------------------------------------------------------------
----------------------------------------------------------
>Spar07  
CTCCCACGGACAATCAACGTGCTGCTGCTGCTGCTGCTGCTGCTGCTGCTGCTGCTGCTGCTGCTGCTGCTGCTGCTGCT
GCTGCTGCTGCTGCTGCTGCTGCTGCTGCCCCAGATTGCTGCCTCTCC--------------------------------
--------------------------------------------------------------------------------
--------------------------------------------------------------------------------
--------------------------------------------------------------------------------
----------------------------------------------------------
>Spar08  
GGAGTCTCCTTCATTAAGTGCCATTATTATTATTATTATTATTATTATTATTATTATTATTATTATTATTATTATTATTA
TTATTATTATTATTATTATTATTATTATTATTGGATGTGTTGTGAAGATTGTGC--------------------------
--------------------------------------------------------------------------------
--------------------------------------------------------------------------------
--------------------------------------------------------------------------------
----------------------------------------------------------
>Spar09  
AAGTCCATTTCAAGGCTGGGACACACACACACACACACACACACACACACACACACACACACACACACACACACACACAC
ACACACACACACACACACACACACACACCCCATCATACCCTCCTTTGC--------------------------------
--------------------------------------------------------------------------------
--------------------------------------------------------------------------------
--------------------------------------------------------------------------------
----------------------------------------------------------
>Spar010 
TCTGGCCTGAGGTATTTGGGACACACACACACACACACACACACACACACACACACACACACACACACACACACACACAC
ACACACACACACACACACACACACACACACTGTAGCCACTTCCCTGCC--------------------------------
--------------------------------------------------------------------------------
--------------------------------------------------------------------------------
--------------------------------------------------------------------------------
----------------------------------------------------------
>Spar011 
AAGCCACTGCCTTGTGCCTCTCTCTCTCTCTCTCTCTCTCTCTCTCTCTCTCTCTCTCTCTCTCTCTCTCTCTCTCTCTC
TCTCTCTCTCTCTCTCTCTCTCTCTCGACTCTCTGGACATTGGCCC----------------------------------
--------------------------------------------------------------------------------
--------------------------------------------------------------------------------
--------------------------------------------------------------------------------
----------------------------------------------------------
>Spar012 
GGGAGTGAATGAGAAAGATAAAGTCCACACACACACACACACACACACACACACACACACACACACACACACACACACAC
ACACACACACACACACACACACACACACACACACCTGTCATTGCATGGGTTGG---------------------------
--------------------------------------------------------------------------------
--------------------------------------------------------------------------------
--------------------------------------------------------------------------------
----------------------------------------------------------
>Spar013 
AAAGATTCCTGGAGATCATACCCACACACACACACACACACACACACACACACACACACACACACACACACACACACACA
CACACACACACACACACACACACACACTGAATGTATCCTAGGGCGAGC--------------------------------
--------------------------------------------------------------------------------
--------------------------------------------------------------------------------
--------------------------------------------------------------------------------
----------------------------------------------------------
>Spar014 
TTTCTCTCACTGTCTAACTCTGCCTCTCTCTCTCTCTCTCTCTCTCTCTCTCTCTCTCTCTCTCTCTCTCTCTCTCTCTC
TCTCTCTCTCTCTCTCTCTCTCTCTCTCAGTCCTGGCAGGTGTGTCC---------------------------------
--------------------------------------------------------------------------------
--------------------------------------------------------------------------------
--------------------------------------------------------------------------------
----------------------------------------------------------
>Spar030 
AATGGCACCATATTATTCTACATAGGATTATTATTATTATTATTATTATTATTATTATTATTATTATTATTATTATTATT
ATTATTATTATTATTATTATTATTATTATTATTATTATTATTATTATTATTATTCCGTTCTAGGCTCAGTTTCC------
--------------------------------------------------------------------------------
--------------------------------------------------------------------------------
--------------------------------------------------------------------------------
----------------------------------------------------------
>Spar040 
GACTGAGACAATTGCTTGAGATAGCATCATCATCATCATCATCATCATCATCATCATCATCATCATCATCATCATCATCA
TCATCATCATCATCATCATCATCATCATCATCATCATCATCATCGAGTTTCAGGGAGTATTTCAGTGC------------
--------------------------------------------------------------------------------
--------------------------------------------------------------------------------
--------------------------------------------------------------------------------
----------------------------------------------------------
